# Supplementary material for: Cobalt Ferrite Nanorods Synthesized with a Facile “Green” Method in a Magnetic Field
Source: Nanomaterials (Basel). 2024 Mar 20;14(6):541. doi: 10.3390/nano14060541 (PMC10976011; doi:10.3390/nano14060541)
Supplement: Supplementary file 1 [file nanomaterials-14-00541-s001.zip]

Archive with 1 entries (1 files):
- nanomaterials-2907303-supplementary.pdf
